# Supplementary material for: Whole‐blood dysregulation of actin‐cytoskeleton pathway in adult spinal muscular atrophy patients
Source: Ann Clin Transl Neurol. 2020 Jun 17;7(7):1158–65. doi: 10.1002/acn3.51092 (PMC7359125; doi:10.1002/acn3.51092)
Supplement: Supplementary file 1 — Table S1. Differentially regulated genes between SMA type 3 patients and healthy controls. [file ACN3-7-1158-s001.xlsx]

## Sheet: All gene values
Gene	Fold Change	logFC	AveExpr	t	P.Value
ZNF468	-1.33099	-0.412502	7.59011	-4.13559	0.000104012
TCTA	1.4679	0.553757	14.0053	3.94854	0.000196523
CAMSAP1	-1.17386	-0.231257	5.35212	-3.90224	0.000229514
PDP1	-1.3666	-0.450594	2.53404	-3.88116	0.000246237
TKT	-1.08141	-0.112915	14.9362	-3.86389	0.000260803
E2F3	-1.37779	-0.462353	10.3467	-3.82987	0.000291955
POF1B	1.34235	0.424757	6.93808	3.71052	0.000431893
PTGS2	-1.8752	-0.907046	5.74345	-3.6255	0.000568505
MPV17	1.25893	0.332195	9.8212	3.61831	0.000581791
BCL10	-1.40347	-0.489003	7.8604	-3.57156	0.000675574
TSPAN8	1.91344	0.936172	4.68923	3.56702	0.000685404
ATOX1	1.33963	0.421834	10.1727	3.54189	0.000742391
CDK5RAP1	1.19466	0.256605	9.32894	3.52114	0.000792787
LGALS4	1.65298	0.725067	10.852	3.39082	0.00119163
LMO4	-1.61329	-0.690002	4.45482	-3.37443	0.0012535
SDCBP	-1.16924	-0.22557	14.7693	-3.34242	0.00138325
GPC4	1.34095	0.423254	8.2314	3.33361	0.00142109
ASB7	-1.11771	-0.160551	5.6098	-3.30718	0.00154065
EIF2B3	1.23202	0.301028	9.03486	3.29158	0.00161558
TPBG	1.53761	0.62069	5.76068	3.23179	0.0019358
ANK2	1.38737	0.47235	8.0904	3.19626	0.00215343
CPSF3L	1.26467	0.338756	8.8558	3.17352	0.00230456
NCOA2	-1.43977	-0.525833	10.4415	-3.16136	0.00238939
IDS	-1.2812	-0.357491	8.87506	-3.13505	0.00258302
PDPN	1.27745	0.353265	7.36286	3.12437	0.00266569
SMNDC1	-1.24108	-0.311595	10.1432	-3.11436	0.00274544
MTA2	-1.15295	-0.205325	5.49765	-3.10235	0.00284409
ZC3H12A	1.37009	0.454275	8.76592	3.10162	0.00285026
FKTN	1.1874	0.247801	5.85066	3.1005	0.0028596
LRRC41	1.26602	0.340296	11.2227	3.09841	0.00287722
GNB5	1.34659	0.429309	9.09646	3.09771	0.0028831
LRRC16A	-1.59306	-0.671803	5.38816	-3.09321	0.00292141
PPIF	-1.34692	-0.429663	8.03256	-3.0885	0.00296197
LHFP	1.39589	0.481183	7.34729	3.08281	0.00301172
SLC25A24	-1.25349	-0.325947	9.16367	-3.07421	0.00308834
ATP6V0A2	-1.20843	-0.27313	6.8132	-3.07185	0.00310977
CDC73	-1.19047	-0.25153	7.43417	-3.07007	0.00312595
MTM1	-1.27162	-0.346669	7.8276	-3.06354	0.003186
PHKA2	1.24953	0.321388	10.8988	3.05651	0.0032519
UBE2G1	-1.24319	-0.31405	12.6056	-3.05609	0.00325592
TTI1	1.17899	0.237548	8.4935	3.04753	0.00333788
ZCCHC2	-1.29026	-0.36766	9.07218	-3.04259	0.00338617
PROSC	-1.31532	-0.395409	7.81517	-3.03962	0.00341546
NDUFAF3	1.22345	0.290954	8.83158	3.01921	0.00362329
C1ORF123	1.16247	0.217198	8.75126	3.01282	0.00369073
ZMIZ1	-1.53614	-0.619312	13.3501	-3.00256	0.00380147
ZSCAN16	-1.18845	-0.249077	7.35223	-3.0016	0.00381191
ST3GAL6	-1.2975	-0.375736	8.21169	-2.98413	0.0040082
ATP6V0E2	-1.31912	-0.399574	7.83112	-2.98227	0.00402958
ADA	1.37493	0.459354	8.65864	2.9771	0.00408978
TMEM30A	-1.43804	-0.524104	7.80541	-2.97511	0.00411311
SLC39A14	1.47343	0.559183	9.199	2.96183	0.00427223
MTERFD2	1.14875	0.200063	7.84101	2.95099	0.00440631
CCDC6	-1.23814	-0.308172	5.19609	-2.95033	0.00441461
IL11RA	1.3164	0.396598	8.8298	2.93302	0.00463738
ABI3BP	1.13695	0.185172	4.22451	2.92773	0.00470737
LRRC8D	-1.25026	-0.322225	10.8072	-2.91557	0.00487225
DDX39A	1.27865	0.354616	12.6779	2.91066	0.00494036
HTRA2	1.18095	0.239943	8.83101	2.90994	0.00495042
C19ORF53	1.24767	0.319241	12.4601	2.9019	0.00506406
TRIM33	-1.16734	-0.223229	7.20421	-2.90049	0.00508416
ZFAND6	-1.35071	-0.433713	9.16633	-2.89128	0.0052177
ADAMTS5	1.36283	0.446609	8.07591	2.88189	0.00535728
SOAT1	-1.38584	-0.470764	9.03956	-2.87693	0.00543235
PRKAG2	-1.27334	-0.348616	6.63145	-2.87634	0.00544137
RIF1	-1.23594	-0.305609	6.43387	-2.87409	0.00547575
TSSC1	1.18365	0.243243	8.4525	2.87365	0.00548254
ICAM1	-1.26771	-0.342221	6.25124	-2.8674	0.00557934
ARFGEF1	-1.29892	-0.377311	9.00195	-2.86407	0.00563152
SGMS1	-1.25119	-0.323297	6.53195	-2.86224	0.00566036
COL4A3BP	-1.25311	-0.325514	8.11524	-2.85769	0.00573278
TXNL4B	1.26038	0.333857	8.63017	2.84803	0.00588942
MIF	1.29661	0.374748	14.0852	2.84014	0.00602023
CORO1C	-1.41448	-0.500267	9.52157	-2.82825	0.00622241
DNAJA2	-1.23376	-0.30306	9.64099	-2.81437	0.00646638
TBC1D16	1.32331	0.40415	5.272	2.81417	0.00646992
PKIG	1.50943	0.594001	8.46675	2.81223	0.00650478
HERC3	-1.13293	-0.180056	6.19089	-2.81161	0.00651597
FLRT2	1.28199	0.358379	5.88748	2.81064	0.00653349
QTRTD1	-1.17483	-0.232456	7.50802	-2.80602	0.0066174
HPD	-1.27297	-0.3482	1.50443	-2.80567	0.00662376
TRAF6	-1.1329	-0.180025	7.47651	-2.80109	0.00670805
ZMAT4	1.13842	0.187031	5.21728	2.80021	0.0067243
TTC15	1.19497	0.256972	9.6209	2.7969	0.00678597
ANGPT2	1.25401	0.326553	9.34099	2.79314	0.00685668
PEF1	1.1807	0.239646	10.8836	2.78526	0.00700699
SLC15A1	1.14806	0.199199	5.1838	2.78223	0.00706545
CDK5RAP2	1.15205	0.204203	6.02909	2.7816	0.00707765
ANXA6	1.60456	0.682176	10.1841	2.76904	0.0073258
PIEZO2	1.34043	0.422693	7.84243	2.76701	0.00736661
MEF2A	-1.24304	-0.313869	4.92274	-2.76295	0.00744894
MTA1	1.37063	0.454841	8.28876	2.75596	0.00759263
MST1	1.26086	0.334413	6.78413	2.75425	0.00762801
AGT	1.42167	0.507589	5.36885	2.75387	0.00763606
SPN	-1.13393	-0.181328	7.95789	-2.75303	0.00765348
HEMK1	1.16823	0.224327	7.16562	2.75251	0.00766442
PLK3	1.16467	0.219918	6.44583	2.7523	0.0076688
ZNF304	-1.19329	-0.254947	5.71458	-2.75221	0.00767066
GSTP1	1.43804	0.524107	10.1965	2.74799	0.00775955
OTUB2	1.20394	0.267764	6.60149	2.74741	0.00777163
GRAMD1B	1.18928	0.250093	5.14815	2.74243	0.00787783
AURKAIP1	1.17517	0.232866	9.18546	2.73654	0.00800517
KLRC3	-1.20607	-0.270317	6.60517	-2.73195	0.00810557
CREM	1.28489	0.361643	7.32022	2.7319	0.00810658
MYO15B	1.21899	0.285683	8.75517	2.73079	0.00813105
C19ORF42	1.19683	0.259214	10.251	2.72741	0.00820612
CD63	-1.11308	-0.154558	14.8189	-2.72659	0.00822445
GNPTAB	-1.34478	-0.427374	8.2336	-2.72539	0.00825112
SLC35A3	-1.36679	-0.450789	4.99699	-2.72097	0.00835053
CASP2	-1.49717	-0.58224	5.86531	-2.71958	0.00838202
EDF1	1.26562	0.339842	8.97371	2.71488	0.00848932
PUF60	1.24431	0.315344	14.0123	2.71336	0.00852445
MARCH3	1.23249	0.301579	10.6675	2.70553	0.00870671
MAP4K5	-1.23046	-0.299198	9.73396	-2.69746	0.00889828
MMP16	-1.19787	-0.260471	5.12336	-2.69146	0.00904307
LBP	1.24617	0.317498	3.63796	2.69046	0.00906758
AGR2	1.31962	0.400119	0.803934	2.67659	0.00941174
N4BP1	-1.22627	-0.294275	9.46962	-2.6729	0.00950505
TTC27	1.16177	0.216328	8.38946	2.67068	0.00956189
ETV6	-1.15815	-0.21182	7.19729	-2.66703	0.00965558
MAD1L1	1.34237	0.42478	7.23645	2.663	0.00976037
WDR44	-1.16058	-0.214849	8.18003	-2.66299	0.00976064
FLNC	1.20919	0.274044	9.45435	2.66252	0.00977277
TOPORS	-1.21489	-0.280821	8.2529	-2.66157	0.0097978
FAM18B1	-1.22272	-0.290093	9.41033	-2.66099	0.00981296
DPH2	1.19882	0.261618	6.76094	2.65989	0.00984186
TOX	-1.31882	-0.399245	12.0021	-2.65874	0.00987203
RAP1A	-1.33478	-0.416602	10.5688	-2.65421	0.00999212
DDX49	1.19233	0.253786	10.4188	2.64902	0.0101314
TBK1	-1.27144	-0.346469	10.4323	-2.63767	0.0104418
ASAP3	1.24077	0.311241	6.21413	2.63659	0.0104718
SSX2IP	-1.28749	-0.364558	7.12006	-2.63606	0.0104867
UBE2K	-1.2211	-0.288186	8.10451	-2.63507	0.0105141
PARP6	1.18396	0.243619	9.95968	2.62771	0.0107216
TACSTD2	-1.75186	-0.80889	5.28335	-2.62723	0.0107353
LRRC8B	-1.26383	-0.337805	7.6306	-2.62589	0.0107733
HNRNPL	-1.30173	-0.380434	6.99729	-2.61691	0.0110324
SATB2	1.39068	0.475793	4.94466	2.61149	0.0111917
GSTA4	1.35837	0.441881	5.68911	2.60938	0.011254
C3ORF14	1.36794	0.452003	10.4417	2.60546	0.011371
INVS	1.14879	0.200115	7.20143	2.60518	0.0113794
TIMM17B	1.2523	0.324585	14.0865	2.60476	0.0113921
NDUFS8	1.27799	0.353876	10.6763	2.60398	0.0114155
C17ORF81	1.24773	0.319309	9.89715	2.603	0.011445
PTPN12	-1.52046	-0.604504	10.4803	-2.60245	0.0114615
ZNHIT1	1.23787	0.307857	9.25705	2.60168	0.0114847
DEK	-1.35729	-0.440728	11.9628	-2.59578	0.0116645
BBX	-1.34016	-0.42241	9.25143	-2.59243	0.0117679
CUEDC2	1.17394	0.231363	10.2853	2.5865	0.0119525
SQRDL	1.29651	0.37463	9.81805	2.58513	0.0119953
MARCH5	-1.16362	-0.218622	6.86123	-2.57988	0.0121617
RUNX1T1	1.26823	0.342822	6.89088	2.57699	0.0122542
SS18	-1.18411	-0.243807	5.79442	-2.57611	0.0122825
PRSS23	-1.37834	-0.462934	7.04771	-2.57463	0.0123301
TRPS1	-1.36211	-0.44584	7.60303	-2.57	0.0124804
ZNF134	-1.1407	-0.189918	5.76608	-2.56843	0.0125317
ABCB1	-1.32125	-0.401902	9.19945	-2.56491	0.0126475
TRAF3IP2	1.28337	0.359938	9.34604	2.56453	0.0126599
KIF2A	-1.22344	-0.290942	10.8031	-2.56293	0.0127127
TMEM176A	1.42471	0.510664	11.6648	2.55987	0.0128147
LEPRE1	1.2349	0.304394	8.94514	2.54583	0.0132916
LIPG	1.32889	0.410226	4.68608	2.54329	0.0133796
ADIPOR2	1.19018	0.251178	11.1128	2.54136	0.0134466
SLC25A6	1.26021	0.333664	14.0215	2.53468	0.0136817
RGS16	1.37424	0.458637	10.017	2.53407	0.0137034
ZNF652	-1.42448	-0.510434	7.13153	-2.53406	0.0137035
UQCC	1.17072	0.227398	8.33732	2.5338	0.013713
GSPT1	-1.23492	-0.304413	9.76166	-2.53193	0.0137794
POLD4	1.22032	0.287262	10.2985	2.52828	0.0139102
IL18	-1.33239	-0.414011	3.11632	-2.52767	0.0139324
TMEM33	-1.2138	-0.279528	7.63286	-2.52764	0.0139333
STK38L	-1.27695	-0.352707	9.38423	-2.52665	0.0139689
IFT122	1.25008	0.322017	5.16045	2.52584	0.0139983
CCNG2	-1.41451	-0.500306	9.09768	-2.52151	0.0141557
TBX3	-1.35928	-0.442846	9.03561	-2.52146	0.0141576
TUBA1A	-1.05769	-0.0809188	15.008	-2.51801	0.0142843
STK25	1.22948	0.298043	11.7081	2.51776	0.0142934
SLK	-1.4189	-0.504774	8.58284	-2.5154	0.0143808
NEDD9	-1.48053	-0.566114	9.69515	-2.5137	0.0144437
TXNRD1	-1.25039	-0.322375	11.0588	-2.51245	0.0144907
QARS	1.25161	0.323788	11.518	2.5119	0.0145112
HNRNPA0	-1.23453	-0.303962	9.81675	-2.511	0.0145446
SPG7	1.21494	0.280886	12.2761	2.50735	0.0146819
RAB31	-1.58306	-0.662715	8.97237	-2.507	0.0146952
FMR1	-1.26536	-0.339545	10.4256	-2.5023	0.0148739
RAB22A	-1.24839	-0.320063	9.15655	-2.50086	0.0149291
SCPEP1	-1.17376	-0.23114	14.5868	-2.50059	0.0149395
DOM3Z	1.26651	0.340859	8.79781	2.49727	0.0150675
KRAS	-1.37466	-0.45907	10.4421	-2.4895	0.0153705
GSDMB	1.17937	0.238013	14.728	2.48692	0.0154724
BNIP2	-1.2931	-0.370831	10.199	-2.48	0.0157486
KLHL20	-1.14908	-0.200481	8.21994	-2.47948	0.0157696
TNFRSF17	1.3459	0.428574	7.14038	2.47799	0.0158298
BEX1	1.54272	0.625476	10.9702	2.47243	0.016056
SUCLG1	1.1712	0.227991	11.3266	2.47156	0.0160918
MEF2C	-1.34424	-0.426794	6.56702	-2.47042	0.0161384
NIPBL	-1.17202	-0.229001	7.00975	-2.46476	0.0163731
INSL3	1.16551	0.220959	5.32886	2.46388	0.0164098
DGKD	1.3062	0.385374	10.069	2.46188	0.0164934
VPS52	1.20461	0.268565	9.1135	2.4615	0.0165092
OXR1	-1.2639	-0.337882	8.23639	-2.45846	0.0166372
MAP3K1	-1.28508	-0.361859	4.20405	-2.45453	0.0168043
UBR4	1.26432	0.338364	10.833	2.45049	0.0169772
ZNF200	-1.26093	-0.334493	6.61363	-2.44891	0.0170457
GLI2	1.14698	0.197838	4.07031	2.44785	0.0170913
GADD45GIP1	1.24002	0.310359	9.00352	2.44594	0.0171741
LMNB1	-1.26075	-0.334277	9.68609	-2.44552	0.0171926
COCH	1.46668	0.552558	8.76031	2.4455	0.0171932
NUDT1	1.21807	0.284598	5.48713	2.44469	0.0172286
AUP1	1.2001	0.263155	12.1352	2.44465	0.0172306
ELOVL4	1.28857	0.365775	8.05465	2.4428	0.0173115
ASTN2	1.13858	0.187239	4.53475	2.44127	0.0173783
POLR2D	1.11381	0.155501	7.20895	2.44082	0.0173982
CNOT6	-1.18212	-0.241378	7.63861	-2.44071	0.0174034
ATP5G2	1.29413	0.371979	12.6647	2.43643	0.0175926
RP2	-1.24814	-0.319777	8.58241	-2.43466	0.0176714
ATP1A2	1.29405	0.371894	7.74214	2.43231	0.0177767
GNPAT	1.21374	0.279464	10.4142	2.43011	0.0178756
LIF	1.23501	0.30452	6.42155	2.4227	0.0182123
OSBPL11	-1.2849	-0.361656	9.44975	-2.41815	0.0184222
FERMT1	1.31219	0.391977	7.54842	2.41785	0.018436
IMMT	1.12983	0.176101	11.8174	2.41721	0.0184655
MORC3	-1.25268	-0.325021	6.82774	-2.41311	0.0186569
CPEB3	-1.14481	-0.195102	6.64491	-2.41245	0.0186879
VPS26A	-1.22464	-0.292357	8.9785	-2.40945	0.0188292
MEX3D	-1.26684	-0.341236	8.23939	-2.40858	0.0188701
ZNF32	1.20318	0.266851	10.0579	2.40807	0.0188944
PXN	-1.07037	-0.0981097	14.8662	-2.40401	0.0190875
SIRPA	-1.13198	-0.178852	14.8444	-2.4022	0.0191743
ATP5G1	1.22603	0.293992	9.54809	2.39962	0.0192988
NRD1	1.18837	0.248989	10.1533	2.39745	0.0194039
NBAS	1.19371	0.255454	5.69724	2.39473	0.0195362
CCT7	1.14559	0.196087	10.328	2.39104	0.0197172
DSTYK	-1.18984	-0.250762	9.1787	-2.39071	0.0197334
DYNC1LI2	-1.24426	-0.315292	10.1917	-2.38704	0.0199146
NEFM	1.3483	0.431147	9.28689	2.38442	0.0200453
SLAMF1	1.20337	0.267086	6.34513	2.38216	0.0201587
EEF1B2	1.17676	0.234826	12.8821	2.37774	0.0203817
LETMD1	1.18398	0.243646	11.2188	2.37705	0.0204167
SENP6	-1.40337	-0.488897	8.44917	-2.3768	0.0204294
CKLF	-1.17602	-0.233915	11.1798	-2.36931	0.0208133
EFCAB2	-1.16207	-0.216702	8.03801	-2.36711	0.0209269
ACOX2	1.26376	0.337718	8.93638	2.36555	0.0210083
RORA	1.29538	0.373377	7.38996	2.36522	0.0210254
RBM38	-1.23063	-0.299394	9.81361	-2.36319	0.0211313
SLC12A6	-1.21234	-0.277799	5.94206	-2.36017	0.0212904
TRAPPC2L	1.23087	0.299678	6.6504	2.3583	0.021389
CRK	-1.22478	-0.292521	7.00963	-2.35793	0.0214084
ZNF350	-1.20059	-0.26374	6.54601	-2.35731	0.0214417
COPZ1	1.18837	0.24898	11.0168	2.35248	0.0216988
TOX3	1.36571	0.449651	6.83144	2.35123	0.0217661
USP1	-1.36953	-0.453676	6.08044	-2.34916	0.0218779
PPP4R1	-1.23928	-0.309501	8.4548	-2.34824	0.0219272
TMEM176B	1.27428	0.349684	14.1215	2.34593	0.022053
PLAU	-1.30583	-0.384962	3.97718	-2.34071	0.0223383
CYBA	1.39229	0.477459	8.96419	2.33943	0.0224088
ANXA7	-1.2684	-0.343014	12.252	-2.33741	0.0225206
OBFC1	1.19367	0.255409	9.13481	2.33572	0.0226146
FAM105A	-1.25643	-0.329326	9.47044	-2.33205	0.0228196
TNFSF10	1.06087	0.0852464	14.9249	2.33185	0.0228307
NAT9	1.12979	0.176058	7.8074	2.32901	0.0229903
SRSF6	1.35051	0.433507	10.2525	2.32875	0.0230053
CMTM6	-1.27157	-0.346607	11.6564	-2.32827	0.023032
MYO6	-1.30859	-0.388009	8.40999	-2.32614	0.0231529
PXMP2	1.16129	0.215733	6.98154	2.32533	0.0231992
IMPAD1	-1.17212	-0.229121	5.8092	-2.32355	0.0233006
AFF4	-1.12508	-0.170032	6.01472	-2.32123	0.0234334
NME4	1.31977	0.400284	9.24223	2.31692	0.0236819
VAMP7	-1.20369	-0.267466	8.54035	-2.31691	0.0236824
LRIF1	-1.29876	-0.377131	7.06111	-2.31689	0.0236837
PDE6D	1.14951	0.201019	11.119	2.31536	0.0237726
DSC1	1.33385	0.415593	5.1934	2.31314	0.0239022
MAT2A	1.26292	0.336758	14.0219	2.31189	0.0239749
GMPPA	1.17347	0.230785	9.44887	2.31041	0.0240622
TBX21	-1.21856	-0.285178	8.76941	-2.30599	0.0243232
DBI	1.22186	0.289081	11.8971	2.30396	0.0244436
CMAHP	-1.41606	-0.50188	7.19189	-2.30308	0.0244966
TGFBR2	-1.60224	-0.680087	6.52874	-2.29948	0.024712
HSD17B2	1.31851	0.398913	8.23267	2.2994	0.0247167
CAPRIN1	-1.28599	-0.362875	5.86853	-2.29839	0.024778
SEC31A	1.21945	0.286234	8.30711	2.29718	0.0248512
RASGRP3	1.25056	0.322575	6.7148	2.29558	0.0249479
PRSS3	1.28803	0.365167	5.11102	2.2955	0.0249527
MAT2B	-1.23603	-0.305709	10.4228	-2.29449	0.0250141
MZT2A	1.28418	0.360844	11.7523	2.29411	0.0250375
LRRC47	1.15528	0.208238	11.2192	2.29151	0.0251959
RAB7A	-1.22713	-0.295291	10.456	-2.29138	0.0252039
UNKL	-1.112	-0.153157	5.86091	-2.29054	0.0252556
NOLC1	-1.19957	-0.262522	7.78114	-2.28729	0.0254553
CD22	1.22032	0.28726	9.85007	2.28239	0.0257598
ELK4	-1.18368	-0.243281	7.76794	-2.28197	0.0257863
CALB1	-1.17609	-0.234	0.663462	-2.28016	0.0258997
USP25	-1.21916	-0.285892	10.869	-2.27851	0.0260032
MEX3C	-1.36769	-0.451746	6.91933	-2.27837	0.0260119
FKBP11	1.46396	0.549878	9.9914	2.27144	0.0264519
NDUFB11	1.18953	0.250395	12.1222	2.27094	0.0264834
RAB8B	-1.30181	-0.380523	9.53793	-2.27039	0.0265192
CAD	1.2336	0.302876	7.76053	2.27035	0.0265213
SAMD9	-1.21992	-0.286789	6.16604	-2.26937	0.0265841
FGF9	-1.24331	-0.314182	8.93088	-2.26927	0.0265909
FBXO3	-1.19369	-0.255427	8.31083	-2.2676	0.0266981
DHPS	1.18971	0.250608	10.1641	2.26709	0.026731
SDAD1	-1.15466	-0.207473	9.42889	-2.26681	0.0267494
ZNF264	-1.21557	-0.281638	6.95259	-2.26553	0.0268318
ALG8	1.19373	0.255473	8.37395	2.26376	0.0269465
F2R	-1.24726	-0.318759	6.6961	-2.26371	0.02695
GLCE	1.1707	0.227374	6.75443	2.26308	0.0269911
RABAC1	1.26566	0.339885	12.4498	2.26283	0.0270074
PTGER4	-1.49948	-0.584461	13.643	-2.25868	0.0272785
GTPBP8	-1.23733	-0.307228	10.651	-2.25505	0.0275181
ADSS	-1.32448	-0.405423	10.6006	-2.2543	0.0275674
NUDT11	1.25245	0.32475	7.12019	2.25329	0.0276344
GTF2E1	-1.15693	-0.210304	7.18377	-2.25327	0.0276362
NT5C2	-1.19078	-0.251905	8.16418	-2.25241	0.0276934
TFPI2	1.35336	0.43654	13.9393	2.24987	0.0278626
SLFN12	-1.14817	-0.199331	8.80874	-2.24766	0.0280108
PRDX3	-1.20704	-0.27147	10.523	-2.24573	0.0281409
FAT4	1.14298	0.1928	6.03574	2.24127	0.0284436
FAHD2A	1.16867	0.224864	8.39757	2.24032	0.0285084
CDHR1	1.24867	0.320394	8.64785	2.23976	0.0285469
PPIEL	1.09332	0.128717	7.32891	2.2392	0.0285851
ARL14	1.18392	0.243574	5.68329	2.23914	0.0285893
PLA2G4C	1.18508	0.24498	11.4898	2.23726	0.0287177
ATP5J2	1.19847	0.261189	11.3616	2.23622	0.0287899
ATP6V1F	1.18195	0.241171	10.1737	2.23505	0.0288703
ZMYND11	-1.18691	-0.247214	5.34547	-2.23433	0.0289197
STARD5	1.18552	0.245516	7.88166	2.23398	0.0289443
CARKD	1.26143	0.335057	4.82863	2.23361	0.0289695
SLC43A1	1.1887	0.249383	5.0053	2.23259	0.0290404
JAM2	1.19043	0.251481	2.3566	2.23216	0.0290706
ATP6V1C1	-1.25434	-0.326928	7.33348	-2.23131	0.0291297
TXNL4A	1.15606	0.209211	9.28557	2.2308	0.0291647
ARMCX3	-1.26241	-0.336183	9.23358	-2.23012	0.0292126
CEP112	1.12148	0.165403	7.21881	2.22944	0.0292598
NCK1	-1.27666	-0.352371	9.20584	-2.22829	0.0293402
C5ORF22	-1.18218	-0.241453	8.33296	-2.22652	0.0294646
MYL6B	1.28119	0.357487	7.31815	2.225	0.0295714
RAP2A	-1.22962	-0.298207	9.63972	-2.21794	0.0300732
GPX2	1.38566	0.470569	7.90254	2.21741	0.030111
VPS4B	-1.31824	-0.398617	10.5774	-2.21711	0.0301325
GAR1	-1.14166	-0.19113	9.94853	-2.2157	0.0302338
PPM1B	-1.29452	-0.372416	9.2334	-2.21459	0.0303142
C2ORF28	1.1635	0.218465	10.8289	2.21435	0.0303309
BRAF	-1.10764	-0.147486	5.93824	-2.21373	0.0303757
FOLR1	-1.51872	-0.602855	3.16663	-2.2136	0.0303856
COPS6	1.20957	0.2745	10.9352	2.20859	0.030749
EPHB6	1.24549	0.316714	7.78226	2.20824	0.0307743
GM2A	1.27618	0.351827	10.6048	2.20708	0.0308598
PXMP4	1.20455	0.268494	6.97112	2.20646	0.0309052
LOC100507424	1.13587	0.183803	8.35049	2.20644	0.0309067
PARP8	-1.26045	-0.333941	12.6028	-2.20611	0.0309304
CCBL1	1.11723	0.159923	6.08814	2.20569	0.0309613
DKK2	1.1828	0.242211	6.73192	2.20496	0.0310149
ZNF385D	1.10225	0.140453	5.82876	2.2027	0.0311818
NLRP2	-1.32792	-0.409169	3.26463	-2.20255	0.0311927
CCL4	-1.3603	-0.443923	10.5169	-2.20154	0.0312673
YIPF2	1.13197	0.178831	6.43293	2.20147	0.031273
BCS1L	1.22883	0.297281	9.95548	2.19734	0.0315797
VEZF1	-1.26712	-0.341552	8.28755	-2.19518	0.0317416
IL22RA1	1.13496	0.182637	6.29111	2.191	0.032057
GBP1	-1.48656	-0.571976	12.0492	-2.19093	0.0320623
ATP2B1	-1.21745	-0.28386	9.39729	-2.19079	0.0320728
PICALM	-1.32701	-0.408184	9.36854	-2.19021	0.0321166
CUL1	1.14108	0.190401	9.11139	2.18853	0.0322445
RRS1	-1.25508	-0.327781	6.49146	-2.1878	0.0323001
POPDC3	1.2309	0.299715	6.80296	2.18708	0.0323546
DPYD	-1.39639	-0.481704	11.515	-2.1852	0.0324989
TCF7L2	-1.21114	-0.27636	8.25829	-2.18471	0.0325364
ATP7A	-1.16839	-0.224518	4.50209	-2.1829	0.0326752
FAS	-1.38607	-0.471003	6.77789	-2.17807	0.0330486
SNIP1	-1.12483	-0.169713	7.3784	-2.17547	0.0332521
MAGEL2	1.08264	0.114548	5.69362	2.17538	0.0332587
NAA50	-1.24634	-0.317694	9.48026	-2.17531	0.0332639
PDE8A	1.22836	0.29673	7.47761	2.16949	0.033722
STXBP3	-1.28091	-0.357172	10.2078	-2.16876	0.03378
TCTN1	1.26578	0.340022	6.30023	2.16709	0.0339126
TTC35	-1.21736	-0.283752	9.13017	-2.16584	0.0340117
ANAPC1	1.12164	0.16561	7.48712	2.16494	0.0340836
TNF	-1.18381	-0.243436	7.37962	-2.16395	0.0341629
TCEB2	1.20059	0.263744	13.5819	2.16342	0.0342056
COX5B	1.1788	0.237314	13.6562	2.1631	0.0342312
AIP	1.16174	0.216291	10.8527	2.16287	0.0342492
SYNJ1	-1.26226	-0.336005	7.95071	-2.16236	0.0342902
APC	-1.20758	-0.272124	8.19151	-2.16209	0.0343122
SIRT1	-1.20665	-0.27101	7.95187	-2.16207	0.034314
USE1	1.12688	0.17234	8.26869	2.16102	0.034398
PPM1A	-1.21315	-0.278754	11.8938	-2.16056	0.0344357
MTF2	-1.3485	-0.431355	8.56195	-2.15967	0.0345071
AGPS	-1.16159	-0.216104	8.36568	-2.15859	0.0345946
TMEM39A	1.14519	0.195587	6.52038	2.15844	0.0346063
BMX	-1.16823	-0.22432	7.77415	-2.15804	0.034639
RAD52	1.10495	0.143981	7.26737	2.15641	0.0347715
RNF38	-1.30639	-0.385583	9.30376	-2.15577	0.0348229
DR1	-1.15166	-0.203709	8.10581	-2.15453	0.0349246
ACAA1	-1.426	-0.511977	5.43787	-2.15208	0.0351249
RTF1	-1.15052	-0.202292	11.029	-2.15027	0.0352734
BAG4	-1.15556	-0.208598	6.0644	-2.15021	0.0352781
KRT76	-1.10537	-0.144534	4.60638	-2.15005	0.0352917
GARS	1.26303	0.336892	12.0733	2.14673	0.0355663
RPAP1	1.14064	0.189846	8.21691	2.14664	0.0355738
KAT6B	-1.39818	-0.483548	8.88194	-2.14632	0.0356002
SPHK1	-1.1861	-0.246225	6.15332	-2.14089	0.036053
GCA	-1.68638	-0.753928	10.1354	-2.14045	0.0360901
P2RY2	-1.17228	-0.229319	5.29646	-2.13999	0.0361285
LMCD1	1.23381	0.303116	3.84046	2.13672	0.0364048
PPM1D	-1.18588	-0.245957	5.73273	-2.13322	0.0367015
B3GNT2	-1.21986	-0.286711	4.22874	-2.12831	0.0371218
FA2H	1.20182	0.265225	6.22856	2.12654	0.037275
NIT2	1.19562	0.257757	8.84107	2.12423	0.0374746
CREBBP	-1.31475	-0.394786	10.9653	-2.12327	0.0375582
LSM1	-1.22496	-0.292739	7.80148	-2.12301	0.0375805
CCT3	1.17245	0.22953	10.8256	2.1227	0.0376082
PAK6	-1.16876	-0.224981	3.91432	-2.11697	0.0381097
THUMPD1	-1.26617	-0.340473	9.9562	-2.11597	0.0381978
EIF2B5	1.12132	0.1652	9.78327	2.11571	0.0382202
CTSE	1.29344	0.371211	5.32341	2.11411	0.0383624
NDUFA3	1.22677	0.294869	11.6697	2.11347	0.0384188
MED13	-1.25745	-0.330501	8.33672	-2.11328	0.0384353
PPARG	1.59897	0.677139	5.39401	2.10883	0.0388326
GCLM	-1.23258	-0.301686	7.30378	-2.10864	0.0388492
C1RL	-1.22695	-0.295075	10.5185	-2.10781	0.0389236
SLC6A8	-1.40355	-0.489082	10.9911	-2.10538	0.0391423
GOLPH3	-1.27013	-0.344974	10.5823	-2.10518	0.0391599
VPS37C	-1.20345	-0.267178	7.66458	-2.10488	0.0391867
RAP2B	-1.28901	-0.366267	11.1946	-2.10476	0.0391982
SETD1B	-1.18991	-0.250857	7.63546	-2.10442	0.0392283
ATP5H	1.19377	0.255523	11.7951	2.10385	0.0392799
ACOX1	-1.19231	-0.253761	7.59859	-2.1035	0.0393122
TMEM223	1.18175	0.240927	10.2319	2.10316	0.0393428
TELO2	1.15042	0.202157	9.75088	2.10288	0.0393684
ZNF133	1.18456	0.244357	9.08773	2.1015	0.0394932
DLD	-1.32386	-0.404751	10.4125	-2.10055	0.0395794
POMGNT1	1.20219	0.265662	9.72348	2.10025	0.0396069
DPY19L4	-1.20706	-0.271496	5.53737	-2.09984	0.0396439
PQBP1	1.14939	0.200874	12.4277	2.09982	0.0396455
NSUN6	1.1237	0.168262	6.43325	2.09755	0.0398534
BCL7B	-1.11644	-0.158901	5.93313	-2.09704	0.0399004
NKX3-1	-1.31158	-0.391301	6.94259	-2.09696	0.0399074
STAT3	-1.32462	-0.405583	5.05673	-2.09635	0.0399629
MECP2	-1.12711	-0.172627	6.19469	-2.09511	0.040077
GPD2	-1.10862	-0.148765	6.80395	-2.09505	0.0400824
LPAR6	-1.26267	-0.336479	13.9591	-2.09462	0.0401221
MARCO	-1.18038	-0.239248	3.58863	-2.09418	0.0401629
CRYZ	-1.31036	-0.389967	9.39698	-2.09312	0.0402603
CCNB1IP1	1.27187	0.346949	10.7055	2.09312	0.0402608
RFTN1	1.2561	0.328954	13.7463	2.09118	0.0404403
RPL29	1.15598	0.209111	11.0957	2.09061	0.0404933
IL1RAP	-1.1978	-0.260389	9.12766	-2.08962	0.0405852
ARAP2	-1.365	-0.448902	8.21746	-2.08942	0.0406034
TECR	1.27185	0.346929	9.77631	2.08663	0.0408637
FARS2	1.11223	0.153454	9.81498	2.08594	0.0409289
TMEM161A	1.18266	0.24204	9.32358	2.08584	0.0409383
EIF2D	1.1934	0.255082	10.7379	2.0846	0.0410543
FBXO21	-1.27635	-0.352019	11.3226	-2.08352	0.0411562
SLC5A6	1.25387	0.326393	6.96215	2.08278	0.0412256
POLR2J	1.16565	0.221133	11.3195	2.08258	0.0412445
LOC730101	1.21468	0.280571	6.71934	2.08244	0.0412576
ADRB2	-1.34493	-0.427536	8.57554	-2.08187	0.0413119
IQGAP2	-1.44405	-0.530123	6.01836	-2.07932	0.0415528
DDX27	1.13688	0.185081	10.5168	2.07745	0.0417311
FTSJD2	1.17824	0.236628	10.1478	2.07735	0.0417403
SKI	-1.1422	-0.191818	3.66655	-2.07606	0.041863
STXBP1	1.21679	0.283079	4.02799	2.07572	0.0418963
OSBPL8	-1.38282	-0.467613	10.382	-2.07451	0.042012
NDRG3	1.1982	0.260874	11.6172	2.07414	0.0420472
ZZZ3	-1.17284	-0.230007	6.72006	-2.07351	0.0421073
SEMA4F	1.14271	0.192459	6.36945	2.07295	0.0421613
GART	1.09961	0.136987	7.28405	2.06936	0.0425076
CFH	1.34317	0.425647	3.68814	2.06934	0.0425097
ARFIP2	1.17009	0.226614	8.75389	2.06788	0.0426515
RNASEH2A	1.16679	0.222545	7.8406	2.06778	0.0426614
HARS	1.15267	0.204984	10.7646	2.06663	0.0427732
RRN3	-1.16107	-0.215449	10.0169	-2.06645	0.0427902
PKNOX1	1.10978	0.150274	5.86026	2.06569	0.0428643
ASNS	1.3848	0.469682	9.84052	2.06476	0.0429553
ERO1L	-1.1821	-0.241348	6.01796	-2.06447	0.0429838
ANKRD12	-1.32053	-0.401113	3.95189	-2.0638	0.043049
CLIP2	1.33797	0.420047	8.36612	2.06328	0.0431
NID2	1.32435	0.405282	3.08926	2.06325	0.0431026
ECSIT	1.17091	0.227634	9.80781	2.06262	0.0431646
XYLT2	1.10303	0.141466	6.65516	2.06098	0.043326
NAT6	1.11287	0.15429	7.35276	2.06035	0.0433883
SNX4	-1.19341	-0.255095	7.84767	-2.06013	0.0434098
NHP2	1.19773	0.260303	10.2278	2.05967	0.0434544
KAT2B	-1.2644	-0.338458	10.7609	-2.05775	0.0436445
GBAS	-1.23641	-0.306153	10.4599	-2.05668	0.0437506
EIF6	1.21059	0.275705	9.49546	2.05653	0.0437652
KIF5B	-1.31984	-0.400366	9.7385	-2.05506	0.043912
BBS4	1.12975	0.175998	7.74425	2.05215	0.0442023
TRMT1	1.23009	0.298759	10.5147	2.04944	0.044475
AKIRIN1	-1.19067	-0.251775	9.912	-2.04849	0.0445703
ZNF222	-1.11126	-0.152192	7.39661	-2.0475	0.0446699
PSMD8	1.17187	0.228817	8.68978	2.0449	0.0449332
ENPP2	1.35807	0.441553	7.22442	2.04462	0.044962
IL4R	1.25055	0.322559	10.2894	2.04309	0.0451176
UHRF1BP1L	-1.20848	-0.273192	6.9556	-2.04291	0.0451358
C11ORF2	1.23403	0.303381	9.31438	2.04216	0.0452128
GAP43	1.25215	0.324405	4.74962	2.0412	0.045311
PLTP	-1.28622	-0.363133	2.78483	-2.0403	0.0454032
CCL20	1.40171	0.487183	6.27812	2.03894	0.045543
RFX7	-1.14043	-0.189583	5.69225	-2.03818	0.0456209
CLDN18	1.14228	0.191917	3.29443	2.03786	0.0456532
PGF	1.18362	0.24321	7.36979	2.03731	0.0457102
PKN2	-1.26424	-0.338271	8.42618	-2.03706	0.0457364
MCM9	-1.18201	-0.241236	6.86366	-2.03541	0.0459061
SCAMP3	1.15753	0.211046	10.9771	2.03415	0.0460366
NADSYN1	1.1537	0.206271	9.01054	2.03341	0.0461136
ATP5SL	1.15909	0.212997	10.3167	2.03322	0.0461334
LGR5	1.23605	0.305741	8.77808	2.03308	0.0461483
DHCR7	1.25774	0.330831	4.98843	2.03229	0.0462306
ERAP1	-1.2396	-0.30987	11.7731	-2.03222	0.0462375
TTLL5	1.11185	0.152967	7.1812	2.0315	0.0463123
CD79A	1.3053	0.384381	10.1206	2.0303	0.046438
FRG1	-1.1227	-0.166975	8.38796	-2.03005	0.0464639
SNRNP25	1.17591	0.233778	9.83276	2.02907	0.0465668
COQ2	-1.201	-0.264235	5.69644	-2.02898	0.0465759
HIPK3	-1.36369	-0.447513	5.60695	-2.02881	0.0465935
RAB11FIP2	-1.19	-0.250968	7.58396	-2.028	0.0466782
CYB561D2	1.12277	0.167064	9.31246	2.02794	0.046685
KIF5C	-1.27271	-0.347906	5.83912	-2.02718	0.0467645
GATM	1.41471	0.500506	4.84933	2.0238	0.0471214
APOL3	-1.18007	-0.238875	10.7602	-2.02303	0.0472033
RBM10	1.15502	0.207912	10.1796	2.0223	0.0472807
FZD10	1.23203	0.301036	6.81911	2.0222	0.047291
UQCRQ	1.2116	0.276917	13.3097	2.02053	0.047468
UBQLN2	-1.20818	-0.272836	9.4946	-2.01877	0.0476564
TRIP6	1.26717	0.341605	8.73304	2.01797	0.0477419
MRPS7	1.14832	0.199526	10.6492	2.01597	0.0479558
TMCO6	1.14622	0.196887	8.75201	2.01548	0.0480093
ANXA1	-1.50232	-0.587196	11.2025	-2.01508	0.0480518
MID1	1.21398	0.279741	10.5709	2.01474	0.0480882
CDK2AP1	-1.24028	-0.310665	7.79273	-2.01342	0.0482305
C19ORF60	1.203	0.266631	12.2711	2.0134	0.0482327
IL6	1.22658	0.294636	3.68227	2.01331	0.048243
VAPA	-1.19921	-0.262087	9.35575	-2.01247	0.0483333
C2CD2	1.13978	0.188753	5.22412	2.01232	0.0483497
ATF1	-1.31031	-0.389908	5.38811	-2.01205	0.0483788
SLC25A28	1.13817	0.186719	9.60699	2.01203	0.0483813
SPOP	-1.26226	-0.336008	9.69839	-2.01166	0.0484215
HSDL2	1.20931	0.274185	8.60098	2.01154	0.0484341
FOXA2	1.20013	0.26319	4.49016	2.01139	0.0484507
ADAM17	-1.18083	-0.239803	8.85696	-2.01128	0.0484618
C20ORF111	1.17334	0.230627	10.7335	2.01125	0.0484653
TOR1AIP1	-1.25522	-0.327942	11.5446	-2.0093	0.0486777
WDR45L	-1.16051	-0.214763	10.3028	-2.00913	0.0486961
DUSP10	-1.15174	-0.203814	6.82832	-2.00807	0.0488112
IRS1	1.23275	0.301885	5.06063	2.0063	0.0490047
IMPA1	-1.23028	-0.298991	10.1837	-2.0057	0.0490709
ZNHIT6	-1.18053	-0.239439	9.18983	-2.00543	0.0490997
DNAJB1	1.17663	0.234655	12.1941	2.00454	0.0491973
EIF2B2	1.12214	0.166259	8.35315	2.00427	0.0492271
INSM1	1.2693	0.34403	7.71628	2.0041	0.049246
KAZALD1	1.10474	0.143701	5.26976	2.00373	0.0492864
SDR39U1	1.17304	0.230256	11.0417	2.00082	0.0496073
SLC44A1	1.1109	0.151723	7.91081	2.00036	0.0496589
GZMH	-1.33916	-0.42133	10.3348	-1.99994	0.0497047
MAGED1	1.34459	0.427162	7.86052	1.99951	0.0497522
Differentially expressed landmark genes
Gene	Fold Change	logFC	AveExpr	t	P.Value
TCTA	1.4679	0.553757	14.0053	3.94854	0.000196523
PTGS2	-1.8752	-0.907046	5.74345	-3.6255	0.000568505
SMNDC1	-1.24108	-0.311595	10.1432	-3.11436	0.00274544
LRRC41	1.26602	0.340296	11.2227	3.09841	0.00287722
GNB5	1.34659	0.429309	9.09646	3.09771	0.0028831
LRRC16A	-1.59306	-0.671803	5.38816	-3.09321	0.00292141
ZMIZ1	-1.53614	-0.619312	13.3501	-3.00256	0.00380147
PRKAG2	-1.27334	-0.348616	6.63145	-2.87634	0.00544137
ICAM1	-1.26771	-0.342221	6.25124	-2.8674	0.00557934
TXNL4B	1.26038	0.333857	8.63017	2.84803	0.00588942
MIF	1.29661	0.374748	14.0852	2.84014	0.00602023
PKIG	1.50943	0.594001	8.46675	2.81223	0.00650478
MTA1	1.37063	0.454841	8.28876	2.75596	0.00759263
SLC35A3	-1.36679	-0.450789	4.99699	-2.72097	0.00835053
CASP2	-1.49717	-0.58224	5.86531	-2.71958	0.00838202
PUF60	1.24431	0.315344	14.0123	2.71336	0.00852445
DPH2	1.19882	0.261618	6.76094	2.65989	0.00984186
TIMM17B	1.2523	0.324585	14.0865	2.60476	0.0113921
PTPN12	-1.52046	-0.604504	10.4803	-2.60245	0.0114615
SQRDL	1.29651	0.37463	9.81805	2.58513	0.0119953
PRSS23	-1.37834	-0.462934	7.04771	-2.57463	0.0123301
POLD4	1.22032	0.287262	10.2985	2.52828	0.0139102
STK25	1.22948	0.298043	11.7081	2.51776	0.0142934
TXNRD1	-1.25039	-0.322375	11.0588	-2.51245	0.0144907
RAB31	-1.58306	-0.662715	8.97237	-2.507	0.0146952
MEF2C	-1.34424	-0.426794	6.56702	-2.47042	0.0161384
GLI2	1.14698	0.197838	4.07031	2.44785	0.0170913
PXN	-1.07037	-0.0981097	14.8662	-2.40401	0.0190875
SENP6	-1.40337	-0.488897	8.44917	-2.3768	0.0204294
CRK	-1.22478	-0.292521	7.00963	-2.35793	0.0214084
USP1	-1.36953	-0.453676	6.08044	-2.34916	0.0218779
ANXA7	-1.2684	-0.343014	12.252	-2.33741	0.0225206
PXMP2	1.16129	0.215733	6.98154	2.32533	0.0231992
MAT2A	1.26292	0.336758	14.0219	2.31189	0.0239749
TGFBR2	-1.60224	-0.680087	6.52874	-2.29948	0.024712
NOLC1	-1.19957	-0.262522	7.78114	-2.28729	0.0254553
GTPBP8	-1.23733	-0.307228	10.651	-2.25505	0.0275181
NCK1	-1.27666	-0.352371	9.20584	-2.22829	0.0293402
RRS1	-1.25508	-0.327781	6.49146	-2.1878	0.0323001
FAS	-1.38607	-0.471003	6.77789	-2.17807	0.0330486
TCTN1	1.26578	0.340022	6.30023	2.16709	0.0339126
MTF2	-1.3485	-0.431355	8.56195	-2.15967	0.0345071
ACAA1	-1.426	-0.511977	5.43787	-2.15208	0.0351249
KAT6B	-1.39818	-0.483548	8.88194	-2.14632	0.0356002
PAK6	-1.16876	-0.224981	3.91432	-2.11697	0.0381097
PPARG	1.59897	0.677139	5.39401	2.10883	0.0388326
DLD	-1.32386	-0.404751	10.4125	-2.10055	0.0395794
BCL7B	-1.11644	-0.158901	5.93313	-2.09704	0.0399004
STAT3	-1.32462	-0.405583	5.05673	-2.09635	0.0399629
CRYZ	-1.31036	-0.389967	9.39698	-2.09312	0.0402603
FBXO21	-1.27635	-0.352019	11.3226	-2.08352	0.0411562
SLC5A6	1.25387	0.326393	6.96215	2.08278	0.0412256
ADRB2	-1.34493	-0.427536	8.57554	-2.08187	0.0413119
STXBP1	1.21679	0.283079	4.02799	2.07572	0.0418963
ARFIP2	1.17009	0.226614	8.75389	2.06788	0.0426515
ERO1L	-1.1821	-0.241348	6.01796	-2.06447	0.0429838
IL4R	1.25055	0.322559	10.2894	2.04309	0.0451176
RAB11FIP2	-1.19	-0.250968	7.58396	-2.028	0.0466782
KIF5C	-1.27271	-0.347906	5.83912	-2.02718	0.0467645
UBQLN2	-1.20818	-0.272836	9.4946	-2.01877	0.0476564
C2CD2	1.13978	0.188753	5.22412	2.01232	0.0483497
ATF1	-1.31031	-0.389908	5.38811	-2.01205	0.0483788
DNAJB1	1.17663	0.234655	12.1941	2.00454	0.0491973
